# Supplementary material for: Ureidobenzenesulfonamides as Selective Carbonic Anhydrase I, IX, and XII Inhibitors
Source: Molecules. 2023 Nov 26;28(23):7782. doi: 10.3390/molecules28237782 (PMC10707797; doi:10.3390/molecules28237782)
Supplement: Supplementary file 1 [file molecules-28-07782-s001.zip]

Archive with 1 entries (1 files):
- molecules-2647082-supplementary.pdf
